# Supplementary material for: Human Contact Frequency as a Dominant Ecological Driver of Fungal Community Assembly and Homogenization in Public Built Environments
Source: J Microbiol Biotechnol. 2026 Apr 3;36:e2602016. doi: 10.4014/jmb.2602.02016 (PMC13062502; doi:10.4014/jmb.2602.02016)
Supplement: Supplementary file 1 [file jmb-36-e2602016-supple.xlsx]

## Sheet: 230614_DABIO_Fungi_Total_Metada
Table S1. Summary of sampling site characteristics and metadata across 25 types of public multi-use facilities.
Sample	Month	Year	Area	Facility	Temperature (℃)	Hummidity (%)
Indoor performance hall_1	January	2022	Gyeonggi	Indoor performance hall	12	26
Indoor performance hall_2	January	2022	Gyeonggi	Indoor performance hall	12	26
Daycare_1	January	2022	Gyeonggi	Daycare	17	26
Daycare_2	January	2022	Gyeonggi	Daycare	16	28
Elderly nursing facility_1	January	2022	Gyeonggi	Elderly nursing facility	16	33
Elderly nursing facility_2	January	2022	Gyeonggi	Elderly nursing facility	19	26
Sports facility_1	January	2022	Gyeonggi	Sports facility	9.9	35.1
Sports facility_2	January	2022	Gyeonggi	Sports facility	8.4	25.4
Museum_1	January	2022	Gyeonggi	Museum	7.7	23.4
Museum_2	January	2022	Gyeonggi	Museum	12.3	33.7
Movie theater_1	January	2022	Gyeonggi	Movie theater	15	30
Movie theater_2	January	2022	Gyeonggi	Movie theater	14	25
Indoor Children Playground_1	January	2022	Gyeonggi	Indoor Children Playground	17.1	22.6
Indoor Children Playground_2	January	2022	Gyeonggi	Indoor Children Playground	18.9	19.6
Academy_1	January	2022	Seoul	Academy	14.4	21.7
Large store_1	January	2022	Seoul	Large store	13.7	19.8
Large store_2	January	2022	Seoul	Large store	14.6	20.4
Library_1	January	2022	Seoul	Library	20.3	9.9
Library_2	January	2022	Seoul	Library	22.8	5.4
Airport facility_1	January	2022	Incheon	Airport facility	20.8	12.9
Airport facility_2	January	2022	Incheon	Airport facility	20.8	12.9
Funeral hall_1	January	2022	Seoul	Funeral hall	21.3	10.6
Medical facility_1	January	2022	Seoul	Medical facility	22.8	10.3
Library_3	January	2022	Gyeonggi	Library	12.8	20
Library_4	January	2022	Gyeonggi	Library	18	12.5
Library_5	January	2022	Gyeonggi	Library	17	19
Library_6	January	2022	Gyeonggi	Library	8	29
Academy_2	January	2022	Seoul	Academy	17.1	12.3
Academy_3	January	2022	Seoul	Academy	18.2	13.7
Funeral hall_2	January	2022	Seoul	Funeral hall	16.1	18.6
Indoor parking lot_1	January	2022	Seoul	Indoor parking lot	5.8	27.1
Indoor parking lot_2	January	2022	Seoul	Indoor parking lot	9.1	24.7
Daycare_3	March	2022	Seoul	Daycare	13.9	26.7
Daycare_4	March	2022	Seoul	Daycare	16.8	21.2
Daycare_5	March	2022	Seoul	Daycare	16.8	21.2
Indoor performance hall_3	March	2022	Gyeonggi	Indoor performance hall	17.9	50
Indoor performance hall_4	March	2022	Gyeonggi	Indoor performance hall	16.8	57.7
Daycare_6	March	2022	Gyeonggi	Daycare	19.3	33.5
Daycare_7	March	2022	Gyeonggi	Daycare	19.2	33.7
Daycare_8	March	2022	Gyeonggi	Daycare	17.1	44.2
Sports facility_3	March	2022	Gyeonggi	Sports facility	19.1	33.3
Sports facility_4	March	2022	Gyeonggi	Sports facility	14.3	34.8
Museum_3	March	2022	Gyeonggi	Museum	16.8	17.4
Movie theater_3	March	2022	Gyeonggi	Movie theater	16.6	56.1
Movie theater_4	March	2022	Gyeonggi	Movie theater	18.3	50.2
Movie theater_5	March	2022	Seoul	Movie theater	17.2	39.5
Movie theater_6	March	2022	Seoul	Movie theater	16.9	36.3
Movie theater_7	March	2022	Seoul	Movie theater	21.1	26.6
Movie theater_8	March	2022	Seoul	Movie theater	20.8	26.4
Indoor Children Playground_3	March	2022	Gyeonggi	Indoor Children Playground	22	21.4
PC room_1	March	2022	Seoul	PC room	21.2	23.1
PC room_2	March	2022	Seoul	PC room	21.8	22.9
Museum_4	March	2022	Seoul	Museum	18.6	23.7
Museum_5	March	2022	Seoul	Museum	18.4	23.2
Funeral hall_3	March	2022	Seoul	Funeral hall	18.4	38.8
Funeral hall_4	March	2022	Seoul	Funeral hall	18.8	42.1
Medical facility_2	March	2022	Seoul	Medical facility	19.2	38.7
Medical facility_3	March	2022	Seoul	Medical facility	21.5	36.8
Medical facility_4	March	2022	Seoul	Medical facility	23.2	29.9
Airport facility_3	March	2022	Seoul	Airport facility	22.7	22.5
Airport facility_4	March	2022	Seoul	Airport facility	22.7	22.5
Large store_3	March	2022	Seoul	Large store	20.9	24.1
Large store_4	March	2022	Seoul	Large store	19.6	28.5
PC room_3	March	2022	Seoul	PC room	22.7	17.4
PC room_4	March	2022	Seoul	PC room	23.6	15.8
Airport facility_5	March	2022	Incheon	Airport facility	21.8	15.8
Airport facility_6	March	2022	Jeju	Airport facility	21.9	38.7
Airport facility_7	March	2022	Jeju	Airport facility	21.9	38.7
Port facility_1	March	2022	Jeju	Port facility	18.2	47.5
Port facility_2	March	2022	Jeju	Port facility	18.2	47.5
Underground Store_1	March	2022	Seoul	Underground Store	18.9	58.9
Underground Store_2	March	2022	Seoul	Underground Store	18.9	58.9
Train_1	March	2022	Seoul	Train	24.2	34.5
Movie theater_9	March	2022	Seoul	Movie theater	21.3	42.6
Movie theater_10	March	2022	Seoul	Movie theater	22.3	41.7
Subway_1	March	2022	Seoul	Subway	21.8	41
Subway_2	March	2022	Seoul	Subway	21.8	41
Subway Station_1	March	2022	Seoul	Subway Station	19.5	33.4
Subway Station_2	March	2022	Seoul	Subway Station	19.5	33.4
Subway Station_3	March	2022	Seoul	Subway Station	17.6	23.8
Subway Station_4	March	2022	Seoul	Subway Station	17.3	23.3
Subway Station_5	March	2022	Seoul	Subway Station	13.1	20.4
Subway Station_6	March	2022	Seoul	Subway Station	17.3	20.9
Subway Station_7	March	2022	Seoul	Subway Station	17.1	20.3
Subway Station_8	March	2022	Seoul	Subway Station	14.4	43.9
Subway Station_9	March	2022	Seoul	Subway Station	14.4	43.9
Daycare_9	March	2022	Seoul	Daycare	18.6	18.3
Daycare_10	March	2022	Seoul	Daycare	18.6	18.3
Library_7	March	2022	Seoul	Library	20.9	38.4
Library_8	March	2022	Seoul	Library	18.2	48.4
Library_9	March	2022	Seoul	Library	19.7	38.9
Library_10	March	2022	Seoul	Library	19.4	40.1
PC room_5	March	2022	Seoul	PC room	27.7	16.9
PC room_6	March	2022	Seoul	PC room	28.2	16.3
Postpartum care center_1	March	2022	Gyeonggi	Postpartum care center	19.3	29.1
Postpartum care center_2	March	2022	Gyeonggi	Postpartum care center	20.6	29.6
Library_11	March	2022	Gyeonggi	Library	19.6	17.7
Public bath_1	March	2022	Gyeonggi	Public bath	19.6	37.4
Bus Terminal_1	March	2022	Gyeonggi	Bus Terminal	16.5	33.3
Bus Terminal_2	March	2022	Gyeonggi	Bus Terminal	16.5	33.3
Train Station_1	March	2022	Seoul	Train Station	16.6	30.7
Train Station_2	March	2022	Seoul	Train Station	16.6	30.7
Underground Store_3	March	2022	Seoul	Underground Store	14.8	66.8
Underground Store_4	March	2022	Seoul	Underground Store	14.8	66.8
Underground Store_5	March	2022	Seoul	Underground Store	14.8	66.8
PC room_7	March	2022	Seoul	PC room	22.7	15.3
PC room_8	March	2022	Seoul	PC room	20.8	14.4
Library_12	March	2022	Gyeonggi	Library	16.7	35.3
Train Station_3	March	2022	Seoul	Train Station	9.8	18.9
Train Station_4	March	2022	Seoul	Train Station	9.8	18.9
Train Station_5	March	2022	Seoul	Train Station	13.9	17.2
Train Station_6	March	2022	Seoul	Train Station	13.9	17.2
Funeral hall_5	March	2022	Seoul	Funeral hall	22.2	36.2
Medical facility_5	March	2022	Seoul	Medical facility	22.7	15.9
Indoor parking lot_3	March	2022	Seoul	Indoor parking lot	18.6	33.7
Indoor parking lot_4	March	2022	Seoul	Indoor parking lot	18.6	33.7
Daycare_11	May	2022	Seoul	Daycare	26.5	48.8
Indoor performance hall_5	May	2022	Gyeonggi	Indoor performance hall	24.2	36.4
Indoor performance hall_6	May	2022	Gyeonggi	Indoor performance hall	23.4	36.5
Elderly nursing facility_3	May	2022	Gyeonggi	Elderly nursing facility	25.2	18.3
Elderly nursing facility_4	May	2022	Gyeonggi	Elderly nursing facility	23.2	22.2
Elderly nursing facility_5	May	2022	Gyeonggi	Elderly nursing facility	23.2	22.2
Sports facility_5	May	2022	Gyeonggi	Sports facility	20.4	42.9
Sports facility_6	May	2022	Gyeonggi	Sports facility	20.1	41.6
Museum_6	May	2022	Gyeonggi	Museum	19.9	36.5
Museum_7	May	2022	Gyeonggi	Museum	19.7	48.2
Medical facility_6	May	2022	Seoul	Medical facility	26.7	36.5
Medical facility_7	May	2022	Seoul	Medical facility	26.7	36.5
Movie theater_11	May	2022	Seoul	Movie theater	24.2	44.8
Movie theater_12	May	2022	Seoul	Movie theater	24.2	40.6
Bus Terminal_3	May	2022	Seoul	Bus Terminal	26.9	29
Bus Terminal_4	May	2022	Seoul	Bus Terminal	26.9	29
Bus Terminal_5	May	2022	Seoul	Bus Terminal	25.3	31.9
Medical facility_8	May	2022	Seoul	Medical facility	24.4	37.9
Medical facility_9	May	2022	Seoul	Medical facility	24.2	44.5
Medical facility_10	May	2022	Seoul	Medical facility	25.8	38.2
Underground Store_6	May	2022	Seoul	Underground Store	23.9	35.4
Underground Store_7	May	2022	Seoul	Underground Store	23.9	35.4
Airport facility_8	May	2022	Seoul	Airport facility	25.3	36.8
Airport facility_9	May	2022	Seoul	Airport facility	25.3	36.8
Airport facility_10	May	2022	Seoul	Airport facility	25.3	36.8
Library_13	May	2022	Seoul	Library	27.1	33.6
Library_14	May	2022	Seoul	Library	26.8	32.2
PC room_9	May	2022	Seoul	PC room	28.7	42.5
PC room_10	May	2022	Seoul	PC room	26.8	48.1
Airport facility_11	May	2022	Incheon	Airport facility	23.8	44.4
Airport facility_12	May	2022	Incheon	Airport facility	23.8	44.4
Airport facility_13	May	2022	Incheon	Airport facility	23.8	44.4
Port facility_3	May	2022	Jeju	Port facility	24.2	36.2
Port facility_4	May	2022	Jeju	Port facility	24.2	36.2
Train_2	May	2022	Seoul	Train	23.6	44.6
Train_3	May	2022	Seoul	Train	23.6	44.6
Subway_3	May	2022	Seoul	Subway	22.7	45.1
Subway Station_10	May	2022	Seoul	Subway Station	23.5	34.6
Subway Station_11	May	2022	Seoul	Subway Station	23.8	32.8
Subway Station_12	May	2022	Seoul	Subway Station	22	35
Subway Station_13	May	2022	Seoul	Subway Station	22	35
Subway Station_14	May	2022	Seoul	Subway Station	22	35
Subway Station_15	May	2022	Seoul	Subway Station	21.7	28.2
Daycare_12	May	2022	Seoul	Daycare	24.7	35.6
Daycare_13	May	2022	Seoul	Daycare	24.7	35.6
Postpartum care center_3	May	2022	Gyeonggi	Postpartum care center	21.5	26.5
Postpartum care center_4	May	2022	Gyeonggi	Postpartum care center	23.4	29.4
Postpartum care center_5	May	2022	Gyeonggi	Postpartum care center	23.4	29.4
Library_15	May	2022	Gyeonggi	Library	24.3	24.6
Library_16	May	2022	Gyeonggi	Library	23.5	24.3
Public bath_2	May	2022	Gyeonggi	Public bath	24.1	40.9
Bus Terminal_6	May	2022	Gyeonggi	Bus Terminal	25.3	37.8
Bus Terminal_7	May	2022	Gyeonggi	Bus Terminal	25.3	37.8
Bus Terminal_8	May	2022	Gyeonggi	Bus Terminal	25.3	37.8
Underground Store_8	May	2022	Seoul	Underground Store	24.1	42.9
Underground Store_9	May	2022	Seoul	Underground Store	24.6	45.8
Academy_4	May	2022	Seoul	Academy	23.6	43.9
Academy_5	May	2022	Seoul	Academy	23.6	43.9
Train Station_7	May	2022	Seoul	Train Station	20.8	27
Train Station_8	May	2022	Seoul	Train Station	20.8	27
Train Station_9	May	2022	Seoul	Train Station	24.1	25.4
Train Station_10	May	2022	Seoul	Train Station	24.1	25.4
Train Station_11	May	2022	Seoul	Train Station	24.1	25.4
Funeral hall_6	May	2022	Seoul	Funeral hall	24.3	40.5
Funeral hall_7	May	2022	Seoul	Funeral hall	24.3	40.5
Indoor parking lot_5	May	2022	Seoul	Indoor parking lot	27.9	30.9
Indoor parking lot_6	May	2022	Seoul	Indoor parking lot	28.7	33.4
Daycare_14	July	2022	Seoul	Daycare	24.6	55.2
Elderly nursing facility_6	July	2022	Gyeonggi	Elderly nursing facility	25.8	59.8
Elderly nursing facility_7	July	2022	Gyeonggi	Elderly nursing facility	25.6	60.2
Sports facility_7	July	2022	Gyeonggi	Sports facility	27.4	67.5
Museum_8	July	2022	Gyeonggi	Museum	25.3	54.8
Museum_9	July	2022	Gyeonggi	Museum	24.2	60.2
Medical facility_11	July	2022	Seoul	Medical facility	22.1	80.1
Medical facility_12	July	2022	Seoul	Medical facility	22.1	80.1
Medical facility_13	July	2022	Seoul	Medical facility	22.1	80.1
Exhibition facility_1	July	2022	Seoul	Exhibition facility	26.9	63.2
Exhibition facility_2	July	2022	Seoul	Exhibition facility	26.8	63.4
Large store_5	July	2022	Seoul	Large store	26.8	61.8
Large store_6	July	2022	Seoul	Large store	27.1	60.7
Movie theater_13	July	2022	Seoul	Movie theater	25.8	46.7
Bus Terminal_9	July	2022	Seoul	Bus Terminal	28.4	61.9
Bus Terminal_10	July	2022	Seoul	Bus Terminal	28.4	61.9
Bus Terminal_11	July	2022	Seoul	Bus Terminal	28.1	62.5
Underground Store_10	July	2022	Seoul	Underground Store	25.5	53.8
Underground Store_11	July	2022	Seoul	Underground Store	25.5	53.8
Airport facility_14	July	2022	Seoul	Airport facility	25.6	61.9
Airport facility_15	July	2022	Seoul	Airport facility	25.6	61.9
Library_17	July	2022	Seoul	Library	26.8	57.6
Library_18	July	2022	Seoul	Library	26.5	56.4
PC room_11	July	2022	Seoul	PC room	24.8	55.3
PC room_12	July	2022	Seoul	PC room	25.5	50.8
Airport facility_16	July	2022	Incheon	Airport facility	25.5	48.5
Airport facility_17	July	2022	Incheon	Airport facility	25.5	48.5
Port facility_5	July	2022	Jeju	Port facility	24.8	62.2
Port facility_6	July	2022	Jeju	Port facility	24.8	62.2
Port facility_7	July	2022	Jeju	Port facility	24.8	62.2
Train_4	July	2022	Seoul	Train	25.1	51.5
Train_5	July	2022	Seoul	Train	25.1	51.5
Subway_4	July	2022	Seoul	Subway	24.5	57.2
Subway_5	July	2022	Seoul	Subway	24.5	57.2
Subway Station_16	July	2022	Seoul	Subway Station	28.2	58.6
Subway Station_17	July	2022	Seoul	Subway Station	27.7	71.1
Subway Station_18	July	2022	Seoul	Subway Station	27.7	71.1
Subway Station_19	July	2022	Seoul	Subway Station	28.7	61.7
Daycare_15	July	2022	Seoul	Daycare	25.7	56.4
Postpartum care center_6	July	2022	Gyeonggi	Postpartum care center	25.9	60.4
Postpartum care center_7	July	2022	Gyeonggi	Postpartum care center	26.1	61.2
Library_19	July	2022	Gyeonggi	Library	24.9	40.7
Public bath_3	July	2022	Gyeonggi	Public bath	28.7	73.3
Public bath_4	July	2022	Gyeonggi	Public bath	28.5	62.1
Bus Terminal_12	July	2022	Gyeonggi	Bus Terminal	27.2	61.5
Bus Terminal_13	July	2022	Gyeonggi	Bus Terminal	27.2	61.5
Bus Terminal_14	July	2022	Gyeonggi	Bus Terminal	27.2	61.5
Underground Store_12	July	2022	Seoul	Underground Store	27.2	44.5
Underground Store_13	July	2022	Seoul	Underground Store	26.9	45.1
Academy_6	July	2022	Seoul	Academy	25.3	46.4
Medical facility_14	July	2022	Seoul	Medical facility	25.7	59.5
Medical facility_15	July	2022	Seoul	Medical facility	24.8	59
Medical facility_16	July	2022	Seoul	Medical facility	24.9	51.7
Elderly nursing facility_8	August	2022	Gyeonggi	Elderly nursing facility	26.4	57.8
Elderly nursing facility_9	August	2022	Gyeonggi	Elderly nursing facility	24.5	64.5
Sports facility_8	August	2022	Gyeonggi	Sports facility	27.5	61.2
Sports facility_9	August	2022	Gyeonggi	Sports facility	28.5	67
Exhibition facility_3	August	2022	Seoul	Exhibition facility	26.9	59.6
Exhibition facility_4	August	2022	Seoul	Exhibition facility	24.8	57.2
Large store_7	August	2022	Seoul	Large store	26.1	58.5
Large store_8	August	2022	Seoul	Large store	26.1	58.5
Postpartum care center_8	August	2022	Gyeonggi	Postpartum care center	28.5	55.6
Postpartum care center_9	August	2022	Gyeonggi	Postpartum care center	28.7	59.4
Public bath_5	August	2022	Gyeonggi	Public bath	25.8	62.4
Public bath_6	August	2022	Gyeonggi	Public bath	27.6	67.9
Daycare_16	September	2022	Seoul	Daycare	24.2	47.9
Daycare_17	September	2022	Seoul	Daycare	24.4	48.5
Museum_10	September	2022	Gyeonggi	Museum	24	59.7
Medical facility_17	September	2022	Seoul	Medical facility	24.5	40.8
Medical facility_18	September	2022	Seoul	Medical facility	24.5	40.8
Medical facility_19	September	2022	Seoul	Medical facility	24.5	40.8
Movie theater_14	September	2022	Seoul	Movie theater	23.9	60
Bus Terminal_15	September	2022	Seoul	Bus Terminal	23.3	50
Bus Terminal_16	September	2022	Seoul	Bus Terminal	23.3	50
Bus Terminal_17	September	2022	Seoul	Bus Terminal	23.7	47.4
Medical facility_20	September	2022	Seoul	Medical facility	23.4	64.3
Medical facility_21	September	2022	Seoul	Medical facility	24.2	66.8
Underground Store_14	September	2022	Seoul	Underground Store	25.5	57.2
Underground Store_15	September	2022	Seoul	Underground Store	25.5	57.2
PC room_13	September	2022	Seoul	PC room	27	39.9
Airport facility_18	September	2022	Incheon	Airport facility	24.3	58.4
Airport facility_19	September	2022	Incheon	Airport facility	24.3	58.4
Port facility_8	September	2022	Jeju	Port facility	25.6	67.9
Port facility_9	September	2022	Jeju	Port facility	25.6	67.9
Port facility_10	September	2022	Jeju	Port facility	25.6	67.9
Train_6	September	2022	Seoul	Train	23.9	51.8
Train_7	September	2022	Seoul	Train	23.9	51.8
Subway_6	September	2022	Seoul	Subway	25.2	60.6
Subway_7	September	2022	Seoul	Subway	25.2	60.6
Subway Station_20	September	2022	Seoul	Subway Station	25.3	58.6
Subway Station_21	September	2022	Seoul	Subway Station	27.9	64.4
Subway Station_22	September	2022	Seoul	Subway Station	27.9	64.4
Daycare_18	September	2022	Seoul	Daycare	25.1	56.5
Daycare_19	September	2022	Seoul	Daycare	25.1	56.5
Daycare_20	September	2022	Seoul	Daycare	25.1	56.5
Library_20	September	2022	Gyeonggi	Library	24.7	49.8
Bus Terminal_18	September	2022	Gyeonggi	Bus Terminal	26.3	50.9
Bus Terminal_19	September	2022	Gyeonggi	Bus Terminal	26.3	50.9
Academy_7	September	2022	Seoul	Academy	25.9	49.4
Train Station_12	September	2022	Seoul	Train Station	25.9	38.3
Train Station_13	September	2022	Seoul	Train Station	25.9	38.3
Train Station_14	September	2022	Seoul	Train Station	26.2	53.6
Train Station_15	September	2022	Seoul	Train Station	26.2	53.6
Funeral hall_8	September	2022	Seoul	Funeral hall	23.7	56.6
Medical facility_22	September	2022	Seoul	Medical facility	24.1	50.6
Indoor parking lot_7	September	2022	Seoul	Indoor parking lot	27.3	46.1
Indoor parking lot_8	September	2022	Seoul	Indoor parking lot	25.6	48.8
Daycare_21	November	2022	Seoul	Daycare	23.5	47.8
Indoor performance hall_7	November	2022	Gyeonggi	Indoor performance hall	22.4	41.4
Museum_11	November	2022	Gyeonggi	Museum	25.8	30.3
Exhibition facility_5	November	2022	Seoul	Exhibition facility	25.8	34.5
Exhibition facility_6	November	2022	Seoul	Exhibition facility	19.8	37.7
Movie theater_15	November	2022	Seoul	Movie theater	23.8	34.4
Movie theater_16	November	2022	Seoul	Movie theater	21.6	38.9
Underground Store_16	November	2022	Seoul	Underground Store	23.2	37.7
PC room_14	November	2022	Seoul	PC room	21.6	38.9
Airport facility_20	November	2022	Incheon	Airport facility	20.3	43.8
Port facility_11	November	2022	Jeju	Port facility	21.6	39.5
Port facility_12	November	2022	Jeju	Port facility	21.6	39.5
Subway_8	November	2022	Seoul	Subway	23.4	55.1
Subway_9	November	2022	Seoul	Subway	23.4	55.1
Subway Station_23	November	2022	Seoul	Subway Station	18.8	32.7
Subway Station_24	November	2022	Seoul	Subway Station	19.3	42.5
Subway Station_25	November	2022	Seoul	Subway Station	22.8	32.7
Postpartum care center_10	November	2022	Gyeonggi	Postpartum care center	20.7	40.1
Library_21	November	2022	Gyeonggi	Library	22.4	41.4
Library_22	November	2022	Gyeonggi	Library	22.8	41.5
Public bath_7	November	2022	Gyeonggi	Public bath	20.5	45.9
Public bath_8	November	2022	Gyeonggi	Public bath	22.4	39.6
Bus Terminal_20	November	2022	Gyeonggi	Bus Terminal	19.9	34.9
Bus Terminal_21	November	2022	Gyeonggi	Bus Terminal	19.9	34.9
Bus Terminal_22	November	2022	Gyeonggi	Bus Terminal	23.1	40.6
Underground Store_17	November	2022	Seoul	Underground Store	19.8	43.6
Underground Store_18	November	2022	Seoul	Underground Store	21.5	40.8
Academy_8	November	2022	Seoul	Academy	19.8	38.7
Train Station_16	November	2022	Seoul	Train Station	22.8	32.7
Train Station_17	November	2022	Seoul	Train Station	18.2	33.8
Train Station_18	November	2022	Seoul	Train Station	19.9	43.9
Funeral hall_9	November	2022	Seoul	Funeral hall	18.2	38.2
Medical facility_23	November	2022	Seoul	Medical facility	20.8	37.2
Medical facility_24	November	2022	Seoul	Medical facility	23.8	34.4
Medical facility_25	November	2022	Seoul	Medical facility	23.8	34.4
Indoor parking lot_9	November	2022	Seoul	Indoor parking lot	17.3	33.9
Indoor parking lot_10	November	2022	Seoul	Indoor parking lot	17.3	33.9

## Sheet: Table 2
Table S2. Pairwise Euclidean distances between group centroids in NMDS ordination space for each sampling surface type. Ordination was based on Bray-Curtis dissimilarity.
	Chair	Floor	Handle	Pillar	Table
Floor	0.526
Handle	0.584	1.083
Pillar	0.285	0.258	0.865
Table	0.068	0.554	0.537	0.328
Wall	0.053	0.534	0.559	0.306	0.022

## Sheet: Table 3
Table S3. ANCOM-BC2 differential abundance results between high-contact and low-contact surface groups (q < 0.05).
Taxon	lfc	se	W	p_value	q_value	Phylum	Class	Order	Family	Direction
Alanphillipsia	-2.16432	0.490019	-4.41682	2.84e-05	0.00386264	Ascomycota	Dothideomycetes	Botryosphaeriales	Botryosphaeriaceae	Low contact
Malassezia	2.04375	0.469425	4.35373	3.6e-05	0.00386264	Basidiomycota	Malasseziomycetes	Malasseziales	Malasseziaceae	High contact
Pichia	-2.22574	0.481479	-4.62272	1.29e-05	0.00276831	Ascomycota	Saccharomycetes	Saccharomycetales	Pichiaceae	Low contact
Stagonosporopsis	-2.14314	0.512629	-4.18069	6.84e-05	0.00587132	Ascomycota	Dothideomycetes	Pleosporales	Didymellaceae	Low contact
Trichosporon	-2.88438	0.621001	-4.64473	1.18e-05	0.00276831	Basidiomycota	Tremellomycetes	Trichosporonales	Trichosporonaceae	Low contact
Variabilispora	-2.52015	0.618187	-4.07668	9.99e-05	0.00714421	Ascomycota	Leotiomycetes	Phacidiales	unclassified	Low contact
Zasmidium	1.22242	0.335829	3.64	0.000459543	0.0281634	Ascomycota	Dothideomycetes	Mycosphaerellales	Mycosphaerellaceae	High contact

## Sheet: Table 4
Table S4. ANCOM-BC2 pairwise differential abundance results across all 15 surface-type comparisons (q < 0.05).
Taxon	Comparison	lfc	se	W	p_value	q_value	Phylum	Class	Order	Family
Trichosporon	Chair vs Floor	-3.64784	0.691207	-5.2775	1.01e-06	0.00027954	Basidiomycota	Tremellomycetes	Trichosporonales	Trichosporonaceae
Variabilispora	Chair vs Floor	-3.58678	0.68787	-5.21433	1.3e-06	0.00027954	Ascomycota	Leotiomycetes	Phacidiales	unclassified
Pichia	Chair vs Floor	-2.80787	0.550597	-5.09968	2.07e-06	0.000296547	Ascomycota	Saccharomycetes	Saccharomycetales	Pichiaceae
Alanphillipsia	Chair vs Floor	-2.70865	0.574719	-4.71301	9.58e-06	0.00102725	Ascomycota	Dothideomycetes	Botryosphaeriales	Botryosphaeriaceae
Papiliotrema	Chair vs Floor	-2.80794	0.649417	-4.32379	4.19e-05	0.00359907	Basidiomycota	Tremellomycetes	Tremellales	Rhynchogastremataceae
Stagonosporopsis	Chair vs Floor	-2.57747	0.608079	-4.2387	5.74e-05	0.00360977	Ascomycota	Dothideomycetes	Pleosporales	Didymellaceae
Wickerhamomyces	Chair vs Floor	-2.34956	0.555233	-4.23166	5.89e-05	0.00360977	Ascomycota	Saccharomycetes	Saccharomycetales	Phaffomycetaceae
Trichomerium	Chair vs Floor	-2.8177	0.678837	-4.15077	7.91e-05	0.00424076	Ascomycota	Eurotiomycetes	Chaetothyriales	Trichomeriaceae
Camptophora	Chair vs Floor	-2.71872	0.671518	-4.04861	0.000114197	0.00544341	Ascomycota	Eurotiomycetes	Chaetothyriales	Chaetothyriaceae
Erysiphe	Chair vs Floor	-2.17238	0.544253	-3.99148	0.000139924	0.00545702	Ascomycota	Leotiomycetes	Erysiphales	Erysiphaceae
Malassezia	Chair vs Floor	2.23314	0.556023	4.01627	0.000128142	0.00545702	Basidiomycota	Malasseziomycetes	Malasseziales	Malasseziaceae
Torulaspora	Chair vs Floor	-2.18212	0.564669	-3.86441	0.000218522	0.00781216	Ascomycota	Saccharomycetes	Saccharomycetales	Saccharomycetaceae
Kurtzmaniella	Chair vs Floor	-2.37657	0.645801	-3.68003	0.000410872	0.0135588	Ascomycota	Saccharomycetes	Saccharomycetales	Debaryomycetaceae
Zasmidium	Chair vs Floor	1.44768	0.401095	3.60931	0.000520819	0.0159594	Ascomycota	Dothideomycetes	Mycosphaerellales	Mycosphaerellaceae
Cytospora	Chair vs Floor	-2.35687	0.666122	-3.5382	0.000659185	0.0176744	Ascomycota	Sordariomycetes	Diaporthales	Valsaceae
Hansenopezia	Chair vs Floor	-2.02572	0.569732	-3.55557	0.000622483	0.0176744	Ascomycota	Pezizomycetes	Pezizales	Pezizaceae
Dimorphoma	Chair vs Floor	-1.54198	0.446563	-3.453	0.000870766	0.021974	Ascomycota	Dothideomycetes	Pleosporales	Didymellaceae
Cutaneotrichosporon	Chair vs Floor	-2.45085	0.719032	-3.40854	0.00100519	0.0239569	Basidiomycota	Tremellomycetes	Trichosporonales	Trichosporonaceae
Mycoaciella	Chair vs Floor	1.50529	0.459097	3.2788	0.0015179	0.0342725	Basidiomycota	Agaricomycetes	Polyporales	Meruliaceae
Nothophoma	Chair vs Floor	-2.32544	0.713404	-3.25964	0.00161178	0.0345726	Ascomycota	Dothideomycetes	Pleosporales	Didymellaceae
Sterigmatomyces	Chair vs Floor	-1.82481	0.569501	-3.20422	0.00191477	0.039116	Basidiomycota	Agaricostilbomycetes	Agaricostilbales	Agaricostilbaceae
Coniosporium	Chair vs Floor	-2.35183	0.741127	-3.17332	0.00210604	0.0403203	Ascomycota	Dothideomycetes	unclassified	unclassified
Penicillium	Chair vs Floor	1.80819	0.571339	3.16482	0.00216169	0.0403203	Ascomycota	Eurotiomycetes	Eurotiales	Aspergillaceae
Knufia	Chair vs Floor	-2.31852	0.737335	-3.14447	0.00230063	0.0411237	Ascomycota	Eurotiomycetes	Chaetothyriales	Trichomeriaceae
Aspergillus	Chair vs Floor	1.19666	0.383041	3.12411	0.00244781	0.0420045	Ascomycota	Eurotiomycetes	Eurotiales	Aspergillaceae
Kazachstania	Chair vs Floor	-2.0527	0.663779	-3.09244	0.00269442	0.0444579	Ascomycota	Saccharomycetes	Saccharomycetales	Saccharomycetaceae
Neomicrosphaeropsis	Chair vs Floor	-1.93943	0.63166	-3.07037	0.00287976	0.0457563	Ascomycota	Dothideomycetes	Pleosporales	Didymellaceae
Elsinoe	Chair vs Floor	-1.6168	0.529083	-3.05585	0.00300806	0.0460877	Ascomycota	Dothideomycetes	Myriangiales	Elsinoaceae
Botryosphaeria	Chair vs Floor	-1.89976	0.626574	-3.03198	0.00323055	0.0477898	Ascomycota	Dothideomycetes	Botryosphaeriales	Botryosphaeriaceae
Candida	Chair vs Floor	-2.34505	0.777703	-3.01536	0.00339439	0.0481553	Ascomycota	Saccharomycetes	Saccharomycetales	Debaryomycetaceae
Phanerochaete	Chair vs Floor	1.70507	0.569065	2.99627	0.003592	0.0481553	Basidiomycota	Agaricomycetes	Polyporales	Phanerochaetaceae
Xylodon	Chair vs Floor	2.40662	0.802585	2.99859	0.00356743	0.0481553	Basidiomycota	Agaricomycetes	Hymenochaetales	Schizoporaceae
Pestalotiopsis	Chair vs Table	-3.71131	0.847898	-4.37707	3.44e-05	0.0147612	Ascomycota	Sordariomycetes	Xylariales	Sporocadaceae
Aureobasidium	Chair vs Wall	5.00674	1.16073	4.31344	4.36e-05	0.0186988	Ascomycota	Dothideomycetes	Dothideales	Saccotheciaceae
Russula	Floor vs Handle	-5.85272	1.38048	-4.23962	5.72e-05	0.0245423	Basidiomycota	Agaricomycetes	Russulales	Russulaceae
Eleutherascus	Floor vs Handle	-7.09079	1.81472	-3.90737	0.000188132	0.0403543	Ascomycota	Pezizomycetes	Pezizales	Ascodesmidaceae
Trichomerium	Floor vs Handle	7.54066	1.99495	3.77988	0.000292555	0.0418353	Ascomycota	Eurotiomycetes	Chaetothyriales	Trichomeriaceae
Nothophoma	Floor vs Table	4.99928	1.09758	4.55484	1.76e-05	0.00754945	Ascomycota	Dothideomycetes	Pleosporales	Didymellaceae
Pichia	Floor vs Table	3.20038	0.847097	3.77805	0.000294397	0.0342696	Ascomycota	Saccharomycetes	Saccharomycetales	Pichiaceae
Trichosporon	Floor vs Table	3.99222	1.06343	3.75411	0.00031953	0.0342696	Basidiomycota	Tremellomycetes	Trichosporonales	Trichosporonaceae
Wickerhamomyces	Floor vs Table	3.31867	0.854229	3.88498	0.000203426	0.0342696	Ascomycota	Saccharomycetes	Saccharomycetales	Phaffomycetaceae
Aureobasidium	Floor vs Wall	5.66568	1.18031	4.80019	6.82e-06	0.00254745	Ascomycota	Dothideomycetes	Dothideales	Saccotheciaceae
Nothophoma	Floor vs Wall	7.1309	1.53109	4.6574	1.19e-05	0.00254745	Ascomycota	Dothideomycetes	Pleosporales	Didymellaceae
Filobasidium	Floor vs Wall	6.75912	1.51886	4.45012	2.62e-05	0.0037419	Basidiomycota	Tremellomycetes	Filobasidiales	Filobasidiaceae
Trichomerium	Floor vs Wall	5.97673	1.4569	4.10235	9.42e-05	0.0101017	Ascomycota	Eurotiomycetes	Chaetothyriales	Trichomeriaceae
Alternaria	Floor vs Wall	5.2018	1.41307	3.68122	0.000409219	0.0195245	Ascomycota	Dothideomycetes	Pleosporales	Pleosporaceae
Epicoccum	Floor vs Wall	5.67159	1.5408	3.68094	0.000409605	0.0195245	Ascomycota	Dothideomycetes	Pleosporales	Didymellaceae
Kazachstania	Floor vs Wall	5.36181	1.42458	3.76377	0.000309153	0.0195245	Ascomycota	Saccharomycetes	Saccharomycetales	Saccharomycetaceae
Naganishia	Floor vs Wall	5.80626	1.55622	3.73099	0.000345722	0.0195245	Basidiomycota	Tremellomycetes	Filobasidiales	Filobasidiaceae
Papiliotrema	Floor vs Wall	5.27138	1.39376	3.78213	0.000290312	0.0195245	Basidiomycota	Tremellomycetes	Tremellales	Rhynchogastremataceae
Hyphoderma	Floor vs Wall	-3.50427	0.970218	-3.61183	0.000516461	0.0221562	Basidiomycota	Agaricomycetes	Polyporales	Hyphodermataceae
Trichosporon	Floor vs Wall	5.26591	1.48345	3.54977	0.00063451	0.0247459	Basidiomycota	Tremellomycetes	Trichosporonales	Trichosporonaceae
Variabilispora	Floor vs Wall	4.9908	1.47629	3.38064	0.00109931	0.0393002	Ascomycota	Leotiomycetes	Phacidiales	unclassified
Coniosporium	Floor vs Wall	5.29371	1.59059	3.32815	0.00129923	0.0428747	Ascomycota	Dothideomycetes	unclassified	unclassified
Cutaneotrichosporon	Floor vs Wall	5.09385	1.54317	3.3009	0.00141601	0.0433906	Basidiomycota	Tremellomycetes	Trichosporonales	Trichosporonaceae
Eleutherascus	Handle vs Pillar	7.80331	1.93822	4.02601	0.000123779	0.0265507	Ascomycota	Pezizomycetes	Pezizales	Ascodesmidaceae
Russula	Handle vs Pillar	6.01176	1.47443	4.07735	0.000103039	0.0265507	Basidiomycota	Agaricomycetes	Russulales	Russulaceae
Aureobasidium	Table vs Wall	5.94812	1.32693	4.48261	2.31e-05	0.00993078	Ascomycota	Dothideomycetes	Dothideales	Saccotheciaceae
